# Supplementary material for: Meldonium Inhibits Cell Motility and Wound-Healing in Trabecular Meshwork Cells and Scleral Fibroblasts: Possible Applications in Glaucoma
Source: Pharmaceuticals (Basel). 2023 Apr 15;16(4):594. doi: 10.3390/ph16040594 (PMC10143983; doi:10.3390/ph16040594)
Supplement: Supplementary file 1 [file pharmaceuticals-16-00594-s001.zip]

Archive with 1 entries (1 files):
- pharmaceuticals-2311312-supplementary.pdf
